# Supplementary material for: Orphan Nuclear Receptor NR4A2 Is Constitutively Expressed in Cartilage and Upregulated in Inflamed Synovium From hTNF-Alpha Transgenic Mice
Source: Front Pharmacol. 2022 Apr 20;13:835697. doi: 10.3389/fphar.2022.835697 (PMC9067626; doi:10.3389/fphar.2022.835697)
Supplement: Supplementary file 1 [file Table2.XLSX]

## Sheet: Sheet1
Supplemental Table 2. Consensus Binding Sites in Promoters of Arthritis Panel Genes
Gene	Expression groups	NR4A2 binding sites	Sequence	Position	Strand	Score	p-value	E-value	NF-kB1 binding sites	Sequence	Position	Strand	Score	p-value	E-value
Adipoq	Stable early	0							0
	Stable late
Akt3	Induced early	1	AGGTCAG	-993	-	11.32	0.00065	0.65	0
	Stable late
Aurka	Stable early	1	TAGGTCA	-29	-	11.49	0.0003	0.298	0
	Stable late
Bcl2	Repressed early	1	AGGTCAC	-488	-	13.49	0	0	0
	Induced late
Birc5	Induced early	0							2	GGGAAAGTCCC	-956	-	11.29	5e-05	0.05
	Stable late									GGGCATGCCCC	-315	-	7.5	0.00095	0.94
Calm1	Stable early	0							0
	Stable late
Casp3	Stable early	0							0
	Induced late
Cav1	Induced early	2	AGATCAC	-516	-	11.24	0.0008	0.79	1	GGGGAGTTCCG	-368	+	9.02	0.00035	0.35
	Stable late		AGATCAC	-777	-	11.24	0.0008	0.79
Ccl5	Induced early	3	AAGGTCA	-654	-	12.69	0.000175	0.174	2	GGGAGTTTCCA	-909	-	10.67	0.000125	0.124
	Induced late		AGATCAC	-405	+	11.24	0.0008	0.79		GGGAATTTGCC	-625	+	9.86	0.00015	0.148
			ATGTCAC	-412	+	11.12	0.000875	0.87
Ccl12	Stable early	2	AAGGTCA	-539	-	12.69	0.000175	0.174	1	GGTGATTTCCT	-871	-	8.39	0.00055	0.54
	Induced late		AGATCAC	-156	+	11.24	0.0008	0.79
Ccnb2	Induced early	1	AAGGTCA	-659	+	12.69	0.000175	0.174	0
	Stable late
Ccr5	Late induced	1	ATGTCAC	-369	+	11.12	0.000875	0.87	0
Cd14	Induced early	1	TAGGTCA	-839	+	11.49	0.0003	0.298	0
	Induced late
Cdk1	Induced early	1	TAGGTCA	-396	+	11.49	0.0003	0.298	1	GGGAAATTACA	-719	+	7.38	0.001	0.99
	Stable late
Cdkn1a	Stable early	1	AGATCAC	-676	-	11.24	0.0008	0.79	0
	Stable late
Cdkn1b	Stable early	0							1	GGGGGTTTTCA	-271	+	8.88	0.000375	0.37
	Stable late
Celf2	Induced early	3	AAGGTCA	-468	-	12.69	0.000175	0.174	1	GGGGATTCTCC	-691	-	13.84	0	0
	Stable late		AGGTCAG	-569	-	11.32	0.00065	0.65
			ATGTCAC	-721	+	11.12	0.000875	0.87
Creb1	Induced early	0							2	GGGGATTCCCG	-721	-	12.84	5e-05	0.05
	Stable late									GGGGGTTTCCA	-693	+	11.56	5e-05	0.05
Cxcl10	Induced early	2	ATGTCAC	-341	-	11.12	0.000875	0.87	2	GGGAAATTCCA	-841	+	13.02	5.05e-05	0.05
	Induced late		AGGTTAC	-284	-	10.8	0.0009	0.89		GGGAAGTCCCC	-896	-	11.94	5.05e-05	0.05
Cxcl12	Induced early	0							0
	Stable late
Cxcr4	Induced early	1	TAGGTCA	-91	-	11.49	0.0003	0.298	0
	Induced late
Dkk1	Induced early	0							0
	Stable late
Flt1	Stable early	0							1	GGGGGACCCCT	-885	+	8.32	0.000625	0.62
	Stable late
Fn1	Induced early	0							0
	Induced late
Gadd45a	Stable early	0							0
	Stable late
Gapdh	Stable early	1	TAGGTCA	-230	-	11.49	0.0003	0.298	0
	Stable late
H2-Ab1	Induced early	1	ATGTCAC	-678	+	11.12	0.000875	0.87	0
	Induced late
Hif1a	Induced early	1	GAGGTCA	-903	-	11.84	0.000175	0.174	1	GGGAAGTCTCC	-465	-	9.27	0.000275	0.272
	Stable late
Hmox1	Induced early	0							1	GGTGAATTCCA	-164	+	8.41	0.00055	0.54
	Stable late
Hprt	Induced early	1	AGGTTAC	-542	+	10.8	0.0009	0.89	1	GAGGATTCCCA	-802	-	9.06	0.00035	0.35
	Stable late
Hsp90aa1	Stable early	0							1	GGGGATTTCTC	-406	-	10.67	0.000125	0.124
	Stable late
Icam1	Induced early	3	AGGTCAC	-39	+	13.49	0	0	3	GGGGGTTTCCT	-172	-	11.02	0.0001	0.099
	Induced late		AAGGTCA	-11	+	12.69	0.000175	0.174		GGAATTTCCA	-826	-	8.05	0.000675	0.67
			GAGGTCA	-64	-	11.84	0.000175	0.174		GGGGGATCTCT	-204	+	7.95	0.0007	0.69
Il18	Induced early	0							1	GGGCATTTCCT	-853	-	8.56	0.0005	0.49
	Stable late
Il1b	Induced early	0							1	GGGGGTTTCCG	-292	+	9.84	0.00015	0.148
	Induced late
Il4	Induced early	3	AGGTCAC	-675	-	13.49	0	0	1	GGGAGTCTCCC	-30	+	10.32	0.000125	0.124
	Repressed late		GAGGTCA	-252	-	11.84	0.000175	0.174
			ATGTCAC	-436	+	11.12	0.000875	0.87
Il6	Induced early	2	AGGTCAG	-476	+	11.32	0.00065	0.65	1	GGGAAAATCCC	-909	-	8.73	0.000375	0.37
	Induced late		CAGGTCA	-95	-	10.74	0.000975	0.97
Jun	Induced early	1	ATGTCAC	-954	-	11.12	0.000875	0.87	0
	Stable late
Kdr	Induced early	1	AAGGTCA	-143	+	12.69	0.000175	0.174	1	GGGAGTCCCCA	-899	+	8.5	0.0005	0.49
	Stable late
Kras	Stable early	1	ATGTCAC	-202	-	11.12	0.000875	0.87	0
	Stable late
Lgals3	Induced early	0							2	GGGAGATCCCT	-106	+	9.74	0.000175	0.173
	Stable late									GGGGAATCTCC	-929	+	9.63	0.000175	0.173
Mmd	Induced early	0							2	GGGGATTCTTC	-465	-	8.12	0.00065	0.64
	Stable late									GAGAAATTCCA	-479	+	7.52	0.00095	0.94
Mmp2	Induced early	1	AAGGTCA	-412	+	12.69	0.000175	0.174	1	GGGGAATCTCC	-253	+	13.32	0	0
	Induced late
Mmp9	Induced early	1	AGGTCAC	-120	+	13.49	0	0	1	GGGGAATTCCA	-444	-	13.91	0	0
	Induced late
Msh2	Stable early	2	GAGGTCA	-165	-	11.84	0.000175	0.174	0
	Stable late		GAGGTCA	-68	-	11.84	0.000175	0.174
Mtor	Stable early	0							0
	Stable late
Muc1	Repressed early	0							1	GGGAAATTTCC	-376	-	12.3	5e-05	0.05
	Induced late
Myc	Stable early	0							1	GGGGAATCTGC	-278	+	7.6	0.000925	0.92
	Stable late
Nampt	Stable early	2	AGGTCAC	-849	+	13.49	0	0
	Stable late		AGGTTAC	-247	+	10.8	0.0009	0.89
Nfkb1	Induced early	2	AGGTCAC	-161	+	13.49	0	0	1	GGGGAAGCCCG	-934	-	8.63	0.000475	0.47
	Induced late		AGGTTAC	-23	+	10.8	0.0009	0.89
Nfkbia	Induced early	0							2	GGGAATTTCCA	-970	-	13.54	0	0
	Induced late									GGGAAACCCCA	-727	+	10.84	0.000125	0.124
Nr4a2	Induced late	3	AGATCAC	-356	+	11.24	0.0008	0.79	3	GGGGGTTTTCA	-531	+	8.88	0.000375	0.37
			GAGGTCA	-520	-	11.84	0.000175	0.174		GGGGCTGCCCC	-694	-	7.94	0.00075	0.74
			AGATCAC	-331	+	11.24	0.0008	0.79		GGGGAATCCCA	-590	+	14.04	0	0
Pik3ca	Stable early	0							0
	Stable late
Plau	Induced early	2	AAGGTCA	-382	-	12.69	0.000175	0.175	1	GGAATTTCCA	-775	-	8.05	0.000675	0.67
	Induced late		AAGGTCA	-347	-	12.69	0.000175	0.174
Pparg	Stable early	3	AGGTCAG	-895	+	11.32	0.00065	0.65	0
	Stable late		AGGTCAC	-20	+	13.49	0	0
			ATGTCAC	-227	-	11.12	0.000875	0.87
Prkcb	Induced early	0							0
	Induced late
Pten	Stable early	0							0
	Stable late
Ptgs2	Repressed early	0							1	GGGGATTCCCT	-572	+	14.02	0	0
	Stable late
Ptprd	Induced early	0							1	GGGAAATGCCA	-843	+	7.89	0.00075	0.74
	Stable late
Rela	Induced early	1	ATGTCAC	-905	-	11.12	0.000875	0.87	0
	Stable late
S100a4	Induced early	1	TAGGTCA	-975	+	11.49	0.0003	0.298	0
	Stable late
S100a8	Stable early	0							0
	Stable late
S100a9	Stable early	1	AGGTCAC	-440	+	13.49	0	0	1	GGGAATTTCAC	-835	+	9.78	0.00015	0.148
	Stable late
Sirt1	Induced early	1	AGGTTAC	-544	-	10.8	0.0009	0.89	0
	Stable late
Slc16a3	Repressed early	0							2	GGGGGATTTCT	-279	-	7.82	0.0008	0.79
	Stable late									GGGGGATTTCT	-862	-	7.82	0.0008	0.79
Smad3	Stable early	0							0
	Stable late
Socs3	Stable early	0							0
	Induced late
Sod2	Induced early	2	AGGTCAC	-712	+	13.49	0	0	2	GGGGAACCCCG	-916	-	10.01	0.000125	0.124
	Stable late		CAGGTCA	-211	+	10.74	0.000975	0.97		GGGGAATTGCA	-278	-	8.27	0.000625	0.62
Sos1	Stable early	0							1	GGGAAATCCCT	-385	+	12.61	5e-05	0.05
	Stable late
Stat1	Induced early	0							0
	Induced late
Sumo1	Induced early	1	AGGTCAC	-233	+	13.49	0	0	0
	Stable late
Tbp	Stable early	0							0
	Stable late
Timp1	Induced early	0							0
	Induced late
Timp2	Induced early	0							0
	Induced late
Tnf	Stable early	0							4	GGGGCTTTCCC	-477	+	11.5	5e-05	0.05
	Induced late									GTGAATTCCCA	-330	+	8.18	0.000625	0.62
										GGGGCTGCCCC	-361	+	7.94	0.00075	0.74
										GGGGAATCCTT	-132	+	7.77	0.0008	0.79
Tnfaip3	Induced early	4	ATGTCAC	-814	-	11.12	0.000875	0.87	3	TGGGATTTCCA	-676	+	8.93	0.000375	0.37
	Induced late		CAGGTCA	-731	-	10.74	0.000975	0.97		GGGGATTTCCG	-987	-	12.71	5e-05	0.05
			AAGGTCA	-480	-	12.69	0.000175	0.174		GGAATTTCCA	-976	+	8.05	0.000675	0.67
			ATGTCAC	-25	+	11.12	0.000875	0.87
Tnfrsf1a	Induced early	2	AGGTCAC	-539	-	13.49	0	0	0
	Induced late		GAGGTCA	-140	+	11.84	0.000175	0.174
Tnfrsf1b	Induced early	1	GAGGTCA	-269	+	11.84	0.000175	0.174	1	GGGATTTTCC	-20	+	8.22	0.000625	0.62
	Induced late
Tyms	Stable early	0							1	GGGAAACTTCC	-976	-	10	0.000125	0.124
	Stable late
Uba52	Induced early	0							1	GGGGGTTTCCG	-978	+	9.84	0.00015	0.148
	Stable late
Ubb	Stable early	0							0
	Stable late
Ubc	Stable early	2	AGGTCAC	-816	+	13.49	0	0	2	GGGGGTTTCTC	-371	-	7.79	0.0008	0.79
	Repressed late		AAGGTCA	-470	-	12.69	0.000175	0.174		GGGAATCTCTC	-656	-	7.47	0.00095	0.94
Vcam1	Induced early	1	AGATCAC	-897	-	11.24	0.0008	0.79	0
	Induced late
Vgll4	Induced early	0							0
	Stable late
