# Supplementary material for: Orphan Nuclear Receptor NR4A2 Is Constitutively Expressed in Cartilage and Upregulated in Inflamed Synovium From hTNF-Alpha Transgenic Mice
Source: Front Pharmacol. 2022 Apr 20;13:835697. doi: 10.3389/fphar.2022.835697 (PMC9067626; doi:10.3389/fphar.2022.835697)
Supplement: Supplementary file 2 [file Table1.XLSX]

## Sheet: Sheet1
Supplemental Table 1. Arthritis Panel Gene Expression Results
	Early	Early	Late	Late
Gene	Fold-change	Classification	Fold-change	Classification
Adipoq	1.64	stable	0.68	stable		Early = 8 week-old hTNF-alpha relative to wild-type controls
Akt3	3.23	induced	1.47	stable		Late = 19 week-old hTNF-alpha relative to wild-type controls
Aurka	0.66	stable	0.65	stable
Bcl2	0.13	repressed	3.35	induced		Stable = 0.51 to 1.99 fold change
Birc5	7.61	induced	1.3	stable		Induced = >2.0-fold increase
Calm1	1.35	stable	1.07	stable		Repressed = >0.50-fold decrease
Casp3	1.77	stable	2.11	induced		Not detected = Cq not detected
Cav1	3.72	induced	1.45	stable
Ccl12	1.38	stable	2.48	induced
Ccl5	42.76	induced	54.47	induced
Ccnb2	4.63	induced	1.14	stable
Ccr5	n/a	not detected	19.53	induced
Cd14	19.85	induced	8.17	induced
Cdk1	3.34	induced	1.17	stable
Cdkn1a	1.22	stable	0.6	stable
Cdkn1b	1.79	stable	1.24	stable
Celf2	4.75	induced	1.86	stable
Creb1	6.71	induced	1.46	stable
Cxcl10	5.75	induced	10.68	induced
Cxcl12	3.37	induced	1.65	stable
Cxcr4	4.61	induced	7.53	induced
Dkk1	2.84	induced	0.61	stable
Flt1	1.37	stable	1.16	stable
Fn1	5.76	induced	3.07	induced
Gadd45a	1.68	stable	0.63	stable
Gapdh	1	stable	1	stable
H2-Ab1	10.96	induced	9.79	induced
Hif1a	2.45	induced	1.27	stable
Hmox1	4.14	induced	1.58	stable
Hprt	3.03	induced	0.98	stable
Hsp90aa1	1.23	stable	1.03	stable
Icam1	20.12	induced	8.16	induced
Ifng	n/a	not detected	n/a	not detected
Il10	na	not detected	n/a	not detected
Il12b	n/a	not detected	n/a	not detected
Il17a	n/a	not detected	n/a	not detected
Il18	3.27	induced	0.58	stable
Il1b	48.31	induced	33.17	induced
Il2	n/a	not detected	n/a	not detected
Il4	5.47	induced	0.42	repressed
Il6	3.9	induced	8.22	induced
Jun	2.92	induced	1.61	stable
Kdr	5.32	induced	1.47	stable
Kras	1.53	stable	0.74	stable
Lgals3	2.79	induced	0.94	stable
Mmd	7.1	induced	0.57	stable
Mmp1a	n/a	not detected	n/a	not detected
Mmp2	2.16	induced	2.39	induced
Mmp9	4.93	induced	6.64	induced
Msh2	1.69	stable	0.91	stable
Mtor	1	stable	0.62	stable
Muc1	0.15	repressed	2.69	induced
Myc	1.59	stable	1.09	stable
Nampt	1.82	stable	1.06	stable
Nfkb1	11.75	induced	2.88	induced
Nfkbia	3.28	induced	2.69	induced
Nr4a2	n/a	not detected	4.43	induced
Pik3ca	1.65	stable	0.86	stable
Plau	7.54	induced	2.92	induced
Ppara	n/a	not detected	5.25	induced
Pparg	1.79	stable	0.63	stable
Prkcb	2.25	induced	10.91	induced
Pten	1.97	stable	0.7	stable
Ptgs2	0.33	repressed	1.48	stable
Ptprd	4.45	induced	1.24	stable
Rela	2.9	induced	1.42	stable
S100a4	5.11	induced	1.44	stable
S100a8	1.65	stable	1.49	stable
S100a9	1.35	stable	1.39	stable
Sirt1	2.21	induced	1.13	stable
Slc16a3	0.35	repressed	1.92	stable
Smad3	1.19	stable	1.85	stable
Socs3	1.35	stable	2.95	induced
Sod2	4.11	induced	1.49	stable
Sos1	1.76	stable	0.67	stable
Stat1	3.52	induced	2.62	induced
Sumo1	2.09	induced	0.95	stable
Tbp	1	stable	1	stable
Tert	n/a	not detected	n/a	not detected
Timp1	15.37	induced	18.99	induced
Timp2	3.68	induced	2.15	induced
Tnf	0.59	stable	3.46	induced
Tnfaip3	10.05	induced	6.92	induced
Tnfrsf1a	7.67	induced	2.13	induced
Tnfrsf1b	18.08	induced	16.58	induced
Tyms	1.99	stable	0.62	stable
Uba52	2.36	induced	0.87	stable
Ubb	1.51	stable	0.66	stable
Ubc	1.13	stable	0.28	repressed
Vcam1	5.45	induced	6.88	induced
Vgl14	3.3	induced	1.16	stable
